# Supplementary material for: Ambiental Factors in Parkinson’s Disease Progression: A Systematic Review
Source: Medicina (Kaunas). 2023 Feb 5;59(2):294. doi: 10.3390/medicina59020294 (PMC9962232; doi:10.3390/medicina59020294)
Supplement: Supplementary file 1 [file medicina-59-00294-s001.zip]

Archive with 1 entries (1 files):
- medicina-2114556-supplementary.pdf
